# Supplementary material for: Are Dietary Habits the Missing Link Between Hashimoto’s Thyroiditis and Osteoporosis?
Source: Nutrients. 2025 Jun 25;17(13):2109. doi: 10.3390/nu17132109 (PMC12252081; doi:10.3390/nu17132109)
Supplement: Supplementary file 1 [file nutrients-17-02109-s001.zip]

Archive with 1 entries (1 files):
- nutrients-3686488-supplementary.pdf
